# Supplementary material for: Hematology and plasma biochemistries in the Blanding’s turtle (Emydoidea blandingii) in Lake County, Illinois
Source: PLoS One. 2019 Nov 15;14(11):e0225130. doi: 10.1371/journal.pone.0225130 (PMC6857950; doi:10.1371/journal.pone.0225130)
Supplement: S1 File — (XLSX) [file pone.0225130.s001.xlsx]

## Sheet: BlandingsCP_2018
TurtleSample	Y	S	A	PCV	TS	WBC	Heterophils	Lymphocytes	Monocytes	Eosinophils	Basophils	TotalCalcium	Phosphorus	Ca:P	BileAcids	UricAcid	CreatineKinase	AST
35	2017	Male	Subadult	19	0.4	9644.8	2314.75	6365.57	868.032	96.448	0	2.7	1.5	1.8	1.9	1.4	83	32
7	2017	Female	Subadult	20	2.05	16280	488.4	12372.8	1139.6	162.8	2116.4	3.2	1.7	1.88235	1.9	0.8	321	55
139	2017	Male	Subadult	22	2.75	19184	1726.56	14196.2	383.68	191.84	2685.76	3.4	3.1	1.09677	1.9	4.9	751	69
141	2017	Female	Subadult	20	3.1	44440	1333.2	38218.4	888.8	444.4	3555.2	3.7	3.4	1.08824	2.9	5	526	70
193	2017	Male	Adult	5	1.4	4400	88	3256	88	264	704	3.7	2.1	1.7619	3.7	1.4	664	32
45	2017	Male	Subadult	29	2.5	7413.33	2224	4522.13	74.1333	222.4	370.667	4.3	3.4	1.26471		1.5		242
148	2017	Male	Adult	23.5	3.2	6121.74	1163.13	3611.83	122.435	244.87	979.478	4.3	1.7	2.52941	2.8			163
38	2017	Female	Subadult	20	0.8	9805.71	1765.03	6667.89	1078.63	294.171	0	4.5	1.4	3.21429	5.9	1.4	106	39
130	2017	Male	Adult	23.5	3.1	6380	1212.2	3700.4	382.8	319	765.6	4.7	2	2.35	10.5	5.6	1358	90
25	2017	Female	Adult	11	1.3	22377.1	447.543	19020.6	447.543	1118.86	1342.63	4.9	2.5	1.96	1.9	1	466	41
49	2017	Female	Juvenile	21	3.6	11733.3	1173.33	9269.33	234.667	586.667	469.333	4.9	3	1.63333		1.1	4115	162
51	2017	Male	Adult	22	4.6	25771.4	3092.57	18813.1	515.429	515.429	2834.86	4.9	2.8	1.75	1.9	1.4	1007	67
159	2017	Male	Adult	20	3.25	7873.68	1181.05	4960.42	157.474	314.947	1259.79	5	1.2	4.16667	1	1.4	1355	58
184	2017	Male	Adult	10	3.4	4810.67	481.067	3752.32	192.427	240.533	144.32	5	2.1	2.38095	5.9	1.4	1055	47
215	2017	Female	Adult	18.5	2.8	11616	2904	6272.64	580.8	1742.4	116.16	5.3	1.5	3.53333	1.9	1.4	196	19
21	2017	Female	Adult	10	2.65	12320	492.8	9363.2	0	123.2	2340.8	5.5	2.7	2.03704	4.6	1.6	608	107
150	2017	Male	Adult	15	2.65	7680	537.6	4838.4	691.2	307.2	1305.6	5.7	1.9	3	3	1	784	73
140	2017	Unknown	Subadult	27.5	4.1	24053.3	962.133	19483.2	721.6	481.067	2405.33	5.8	3.6	1.61111	2.2	4.8	2812	83
3	2017	Female	Adult	21.5	3	49280	492.8	32032	4928	492.8	11334.4	5.9	2.1	2.80952	3	1.1	348	61
11	2017	Female	Subadult	20	4.3	20291.8	3246.68	14204.2	405.835	202.918	2232.09	5.9	2.1	2.80952	3.4	0.8	341	37
12	2017	Female	Adult	20	4.3	20291.8	3246.68	14204.2	405.835	202.918	2232.09	5.9	2.1	2.80952	3.4	0.8	341	37
92	2017	Female	Adult	14.5	2.7	17600	352	11264	176	1936	3872	6.2	2.2	2.81818	1.9	1.4	303	12
145	2017	Male	Adult	24	3.55	11372.3	1023.51	8301.78	227.446	454.892	1364.68	6.3	2.4	2.625	1.1	1.4	273	55
116	2017	Female	Adult	14.5	2.15	10296	205.92	7619.04	308.88	1853.28	308.88	6.4	1.7	3.76471	1.9	4.8	268	30
134	2017	Female	Adult	31.5	6.6	8985.26	2785.43	3414.4	628.968	628.968	1527.49	6.5	1.7	3.82353	2.7	5.2	620	44
189	2017	Female	Adult	20	2.6	12320	492.8	10841.6	492.8	246.4	246.4	6.6	1.9	3.47368	1	1.4	381	27
190	2017	Male	Subadult	24	3.7	19360	1548.8	13358.4	387.2	1548.8	2516.8	6.6	3.8	1.73684	2.3	1.4	424	45
133	2017	Female	Adult	27	4	19184	2685.76	13045.1	767.36	1151.04	1534.72	6.7	2.4	2.79167	7.9	5.9	1282	77
187	2017	Male	Adult	19.5	3	5866.67	704	4048	293.333	352	469.333	6.7	2.3	2.91304	3.9	1.4	715	49
165	2017	Male	Subadult	28	3.4	34822.9	4526.97	26465.4	1741.14	348.229	1741.14	6.8	8.9	0.764045	1.3	1.4	834	230
5	2017	Female	Adult	24	3.8	5886.9	1412.86	2531.37	294.345	294.345	1353.99	7	1.7	4.11765	1	1.4	729	46
99	2017	Female	Subadult	16.5	2.2	15126.5	1663.91	6050.59	1058.85	3932.89	2420.24	7	2.4	2.91667	2	11.8	285	39
216	2017	Female	Adult	23.5	2.6	11899.1	2498.82	4759.65	832.939	2974.78	832.939	7.2	2	3.6	2.8	1.4	308	36
196	2017	Male	Adult	17.5	2.2	9476.92	663.385	7107.69	189.538	568.615	947.692	7.2	2.9	2.48276	4.9	1.4	191	39
94	2017	Female	Adult	17.5	2	10880	544	7289.6	0	652.8	2393.6	7.3	2.3	3.17391	1.3	1.4	927	59
209	2017	Female	Subadult	20	2.45	26791.1	4554.49	17682.1	1071.64	2679.11	803.733	7.4	3.7	2	2	1.4	716	50
98	2017	Male	Adult	28	5.6	17656.8	1942.25	7239.28	1235.97	3531.35	3707.92	7.4	2.3	3.21739	2.6	11.6	738	58
18	2017	Female	Subadult	20	1.9	25658.9	2822.48	14882.2	1026.36	2052.72	4875.2	7.6	2	3.8	2	1.3	207	46
75	2017	Male	Juvenile	13	3	10032	2106.72	5617.92	200.64	902.88	1203.84	7.6	3.7	2.05405	2.6	1.4	762	109
100	2017	Male	Subadult	14	4.65	9604.57	2113.01	5378.56	384.183	1248.59	480.229	7.6	3.3	2.30303	2.2	11.6	884	70
22	2017	Female	Adult	11.5	3.1	23466.7	234.667	15957.3	704	469.333	6101.33	7.7	1.7	4.52941	2.8	0.9	249	37
76	2017	Female	Subadult	26.5	1.6	24301.5	6075.38	13851.9	1215.08	243.015	2916.18	7.7	2.5	3.08	1.2	1.4	512	68
9	2017	Female	Adult	24.5	4.2	9718.26	971.826	4761.95	583.096	1263.37	2138.02	7.8	1.4	5.57143	2	0.8	112	27
17	2017	Female	Adult	18	3.1	36256	1087.68	28642.2	362.56	725.12	5438.4	7.8	1.9	4.10526	2.1	1.4	84	19
77	2017	Female	Subadult	16	1.7	12906.7	387.2	11616	387.2	0	516.267	7.8	2.9	2.68966	2.1	1	599	63
97	2017	Male	Adult	18	4.4	30910	4327.4	23800.7	1545.5	618.2	618.2	7.9	3.6	2.19444	3.4	11.8	575	46
36	2017	Female	Juvenile	20	2.7	15957.3	1117.01	12127.6	1436.16	1276.59	0	8.1	5.4	1.5	5.6	1.5	657	69
135	2017	Female	Adult	20.5	3.5	5997.04	1499.26	3058.49	119.941	119.941	1199.41	8.1	1.1	7.36364	3.7	5.1	594	40
136	2017	Female	Adult	20.5	3.55	5904.52	1298.99	2302.76	472.361	531.406	1298.99	8.2	2.4	3.41667	1.2	5	681	35
223	2017	Female	Adult	20	3.3	26840	1610.4	21740.4	1073.6	1610.4	805.2	8.2	5.1	1.60784	7.4	1.4	421	55
20	2017	Male	Adult	20.5	3.15	35200	1760	25344	2816	1760	3520	8.2	2.3	3.56522	3	1.9	861	49
39	2017	Male	Adult	25	4	21560	1078	16816.8	862.4	646.8	1509.2	8.2	3.4	2.41176	2.1	1.4	787	71
142	2017	Male	Adult	12	3.8	2933.33	29.3333	2200	146.667	146.667	410.667	8.2	3	2.73333	2.1	1.4	3038	63
149	2017	Female	Subadult	23	3.15							8.3	2.7	3.07407	1.2	1.4	561	87
192	2017	Female	Subadult	21	3.6	24566.7	3685	16214	245.667	2211	2211	8.3	3.6	2.30556	1.1	1.4	618	97
47	2017	Female	Adult	9.5	3.2	6453.33	968	3162.13	129.067	774.4	1419.73	8.4	3.2	2.625	1.9	1.4	445	89
87	2017	Male	Juvenile	17	1	20281.9	1825.37	11763.5	202.819	2433.83	4056.38	8.4	3.1	2.70968	4.4	1.4	2974	58
24	2017	Female	Adult	19	2.1	8888	1066.56	4532.88	444.4	711.04	2133.12	8.5	1.9	4.47368	1.2	0.8	366	33
67	2017	Female	Adult	22.5	3	18747.8	2062.26	11248.7	1124.87	2249.74	2062.26	8.5	2.6	3.26923	3.2	0.9	1291	54
19	2017	Female	Adult	6	3.75	43120	431.2	31477.6	862.4	431.2	9917.6	8.6	2.1	4.09524	2.8	2.3	699	42
27	2017	Male	Juvenile	19.5	1.9	12194.3	1707.2	8292.11	975.543	0	1219.43	8.6	2.4	3.58333	1.3	8.5	350	72
131	2017	Male	Adult	24.5	4	13297.8	664.889	8377.6	398.933	531.911	3324.44	8.6	2	4.3	8.1	6	1813	62
109	2017	Female	Adult	24	4.5	26576	2126.08	14616.8	2391.84	3189.12	4252.16	8.7	2.6	3.34615	5.3	11.6	179	30
69	2017	Male	Subadult	18	4	26595.6	1063.82	23138.1	797.867	1329.78	265.956	8.7	4	2.175	4.4	1.3	453	49
48	2017	Female	Adult	6	0.9	8800	352	6952	88	704	704	9	3.7	2.43243		1.4	235	43
83	2017	Female	Subadult	22	2.4	13850.4	831.026	7617.74	554.017	2354.57	2493.08	9	3.7	2.43243	2.1	1.4	458	43
93	2017	Female	Adult	18	3.8	12400	992	7812	0	1736	1860	9	4.5	2	3	1.3	395	36
188	2017	Male	Adult	27	4	7317.89	878.147	5049.35	585.432	512.253	292.716	9	3.2	2.8125	2.2	1.4	533	56
207	2017	Male	Adult	23	4.8	16971.4	1188	12219.4	339.429	1188	2036.57	9	4.2	2.14286	4.1	1.4	905	68
168	2017	Female	Adult	18.5	3.05	56672	1700.16	46471	566.72	1133.44	6800.64	9.1	4	2.275	1.5	1.4	515	74
44	2017	Male	Juvenile	14	1	13750	1512.5	9487.5	275	687.5	1787.5	9.1	2.6	3.5	1.2	3	146	45
15	2017	Female	Adult	25.5	4.6	7553.33	1661.73	4003.27	679.8	151.067	1057.47	9.2	3.6	2.55556	4.3	1.9	434	44
137	2017	Female	Adult	31	4.55	8580	2059.2	5748.6	429	0	343.2	9.2	2.4	3.83333	2.9	5.1	720	51
1	2017	Male	Juvenile	14	3.2	27573.3	1378.67	20955.7	1378.67	275.733	3584.53	9.4	3.8	2.47368	2.1	2.1	1738	91
50	2017	Male	Subadult	24	4.25	24640	1971.2	18480	985.6	985.6	2217.6	9.4	4.3	2.18605		0.8	934	86
91	2017	Male	Adult	8.5	4.8	16808	1176.56	8572.08	2185.04	2185.04	2689.28	9.4	3.3	2.84848	3.9	1	968	58
174	2017	Male	Adult	4	4.15	3960	237.6	3088.8	79.2	79.2	475.2	9.4	3.1	3.03226	4.1	1.4	1071	73
146	2017	Female	Adult	16.5	3.9	5573.33	724.533	3511.2	55.7333	947.467	334.4	9.5	1.6	5.9375	2.5	1.4	318	39
154	2017	Female	Subadult	26	2.45	30376.3	7897.84	19440.8	2126.34	303.763	2126.34	9.5	2.9	3.27586	2.9	1.4	126	58
84	2017	Male	Adult	27.5	4.65	8995.56	809.6	4857.6	179.911	2428.8	719.644	9.5	3	3.16667	3.1	0.9	921	104
127	2017	Male	Adult	25	4.75	9592	1151.04	5371.52	575.52	767.36	1726.56	9.5	1.6	5.9375	3.2	5.4	6097	78
208	2017	Male	Adult	17.5	3.6	13153.7	920.758	9865.26	0	1578.44	789.221	9.5	3.5	2.71429	1.9	1.4	823	71
59	2017	Female	Adult	18.5	3.6	11784.3	1885.5	8013.36	117.843	824.904	942.748	9.6	3.1	3.09677	1.3	1.4	1155	58
122	2017	Female	Adult	22.5	2.4	8800	264	5280	792	616	1848	9.6	2.3	4.17391	2	5	538	58
143	2017	Female	Subadult	25	3.2	16594.3	1327.54	12279.8	829.714	995.657	1161.6	9.6	3.6	2.66667	3.1	2.6	379	114
224	2017	Male	Adult	19	3	17920	896	13260.8	716.8	1075.2	1971.2	9.6	4.2	2.28571	4.1	1.4	953	68
144	2017	Female	Subadult	24	3.6	19360	968	15100.8	387.2	0	2904	9.7	3.9	2.48718	2.5	1.4	494	54
158	2017	Female	Subadult	19	3.1	19536	976.8	15238.1	195.36	976.8	2148.96	9.7	4.3	2.25581	2.4	1.4	1095	126
78	2017	Male	Subadult	25	4.45	33342.2	3334.22	23339.6	666.844	2667.38	3334.22	9.7	5.3	1.83019	1.2	1.4	554	47
214	2017	Male	Adult	23	4.2	7753.51	1628.24	3954.29	155.07	1240.56	775.351	9.7	2.7	3.59259			8815	210
14	2017	Female	Adult	18	2	10937.1	1531.2	5140.46	765.6	0	3499.89	9.8	2.4	4.08333	2	0.9	313	41
62	2017	Female	Adult	22.5	3.6	4332.31	693.169	2599.38	216.615	433.231	389.908	9.8	3.4	2.88235	1.1	1.4	35	30
72	2017	Female	Juvenile	19	1.3	29165.7	2624.91	19541	874.971	1458.29	4666.51	9.8	2.9	3.37931	1	0.9	367	48
80	2017	Male	Juvenile	10	2.1	6844.44	273.778	5544	410.667	342.222	273.778	9.8	3.7	2.64865	2.6	1.4	589	81
232	2017	Male	Adult	5.5	3.95	6746.67	67.4667	5869.6	67.4667	337.333	404.8	9.8	3	3.26667	3.9	1.4	973	43
200	2017	Female	Adult	24.5	4.2	17464.6	1746.46	13447.8	1047.88	523.938	698.585	9.9	2.8	3.53571	2.6	1.4	1231	50
81	2017	Male	Adult	13	5	35702.9	714.057	27491.2	714.057	1785.14	4998.4	9.9	3.4	2.91176	2.9	1.4	1077	89
221	2017	Female	Adult	23.5	4.55	27247.4	4632.06	14986.1	817.422	2724.74	4087.11	10	2.6	3.84615	1.9	1.4	154	23
172	2017	Male	Adult	14	3.8	6355.56	508.444	3622.67	63.5556	635.556	1525.33	10.1	3.9	2.58974	4.2	1.4	1644	111
201	2017	Male	Adult	21	3.6	7520	977.6	4812.8	300.8	676.8	752	10.1	3.1	3.25806	3.5	1.4	869	60
42	2017	Male	Subadult	24	3.6	16280	1628	11721.6	325.6	1628	976.8	10.2	4.3	2.37209	6.3	1	1875	80
204	2017	Male	Adult	25.5	4.6	15986.7	5435.47	7034.13	479.6	2238.13	799.333	10.2	5.6	1.82143	3.4	1.3	1302	48
202	2017	Female	Adult	22.5	3.6	8360	585.2	5350.4	0	1421.2	1003.2	10.3	2.8	3.67857	5.4	1.4	258	41
147	2017	Male	Adult	17.5	2.3	9760	878.4	5856	390.4	195.2	2440	10.4	3.6	2.88889	4	1.4	1487	73
85	2017	Male	Juvenile	23	3	40150	2007.5	26499	0	4416.5	7227	10.5	4.5	2.33333		1.4	440	72
16	2017	Female	Adult	11.5	1.55	21472	429.44	18251.2	1288.32	644.16	858.88	10.6	3.3	3.21212	2.7	1.2	329	51
28	2017	Female	Adult	19	4	11176	2011.68	6705.6	558.8	223.52	1676.4	10.6	3.5	3.02857	2.4	1.3	322	51
70	2017	Male	Adult	23.5	4.2	15644.4	1251.56	9856	938.667	1564.44	2033.78	10.6	3.6	2.94444	4.2	0.8	987	64
229	2017	Male	Adult	23	4.45	10317.2	1031.72	5261.79	309.517	1960.28	1753.93	10.6	3.6	2.94444	2.2	1.4	1612	63
10	2017	Female	Adult	16	2.95	14685	3083.85	5874	146.85	1615.35	3964.95	10.7	2.2	4.86364	2.3	1.4	211	30
23	2017	Female	Adult	14	2.75	8988.57	1258.4	4494.29	179.771	1258.4	1797.71	10.7	2.2	4.86364	1.3	0.9	526	49
186	2017	Female	Adult	22.5	2.7	4525.71	905.143	2851.2	45.2571	362.057	362.057	10.8	3	3.6	1.9	1.4	1411	47
30	2017	Female	Adult	20.5	3.9	19234.3	2115.77	15002.7	1346.4	577.029	0	10.9	4.7	2.31915	4	0.9	1076	80
71	2017	Female	Subadult	23.5	3.2	23818.7	2620.05	18578.6	476.373	952.747	1190.93	10.9	4.6	2.36957		2.2	822	159
58	2017	Male	Juvenile	16.5	2.3	16480	164.8	13184	1153.6	1648	329.6	10.9	3.7	2.94595	1	1.4	115	45
162	2017	Male	Adult	28.5	4	16357.6	2126.49	12431.8	817.882	654.306	163.576	10.9	5.1	2.13725	2.2	1.4	850	81
180	2017	Female	Adult	31	4.8	9526.96	3143.9	4477.67	0	1238.5	666.887	11.1	2.9	3.82759	3.2	1.4	1074	41
185	2017	Female	Adult	21.5	3.9	7040	915.2	4012.8	352	1126.4	633.6	11.1	3.7	3	4.2	0.9	1677	166
115	2017	Female	Adult	25	4	28746.7	3162.13	18972.8	287.467	4599.47	1724.8	11.3	4.2	2.69048	2.9	11.5	1041	67
108	2017	Female	Adult	19	4.1	12560	1632.8	6154.4	1004.8	1130.4	2637.6	11.4	3.5	3.25714	1.1	11.6	502	39
107	2017	Female	Adult	16	2.05	10096.8	2322.27	4947.45	403.874	1514.53	908.716	11.5	3.6	3.19444	3.3	11.3	235	39
90	2017	Male	Adult	8	4.25	13493.3	809.6	9985.07	404.8	809.6	1484.27	11.5	5.1	2.2549	2.6	1	934	91
57	2017	Female	Adult	19	3.6	6522.35	1434.92	3261.18	0	782.682	1043.58	11.6	2.5	4.64	2	0.8	544	35
156	2017	Female	Subadult	27.5	4	11520	1036.8	8409.6	345.6	230.4	1497.6	11.6	5	2.32	3.9	0.9	757	79
182	2017	Female	Adult	13	2.75	9007.06	900.706	6665.22	90.0706	630.494	720.565	11.6	3.3	3.51515	3.3	1.4	551	61
55	2017	Female	Adult	17	3.2	11778.5	942.277	9069.42	353.354	588.923	824.492	11.7	4.4	2.65909	4.2	1.2	1114	70
61	2017	Female	Adult	13	2.6	7480	523.6	5684.8	299.2	74.8	897.6	11.7	3.5	3.34286	2.3	1.5	333	39
199	2017	Female	Adult	23.5	3.7	9106.09	1365.91	5099.41	819.548	728.487	1092.73	11.7	3.3	3.54545	3.2	1.4	546	45
43	2017	Female	Adult	7	1.85	6512	651.2	3972.32	325.6	651.2	911.68	11.8	4.5	2.62222	1.9	1.4	823	56
63	2017	Female	Adult	20.5	4	9926.4	1191.17	5260.99	595.584	1290.43	1588.22	11.8	3.4	3.47059	4.4	1.1	680	54
138	2017	Female	Adult	32	5.2	3484.08	1428.47	801.339	174.204	278.727	801.339	11.8	2.4	4.91667	1.9	4.8	474	46
163	2017	Female	Subadult	26	4.05	15840	1425.6	12988.8	316.8	316.8	792	11.8	4.6	2.56522	3.2	0.9	755	127
178	2017	Male	Adult	10	4.8	8066.67	968	6292	0	0	806.667	11.9	4.9	2.42857	7.2	1.4	1963	103
8	2017	Female	Adult	19	4	17082.4	1537.41	10932.7	683.294	1366.59	2562.35	12	4	3	3.5	1.4	440	48
40	2017	Female	Subadult	23	2.5	11616	1626.24	6621.12	813.12	696.96	1858.56	12	5.2	2.30769	6.7	3.1	792	118
73	2017	Male	Adult	10.5	4.25	11770	1294.7	7297.4	235.4	2471.7	470.8	12	4.7	2.55319	3.5	0.9	1037	68
155	2017	Male	Subadult	21	3.6	18186.7	909.333	13094.4	727.467	181.867	3273.6	12.1	4.2	2.88095	2.1	1.4	750	112
206	2017	Female	Adult	32	4	8921.38	802.924	4817.54	446.069	1784.28	1070.57	12.2	3.2	3.8125	4.8	1.4	527	32
231	2017	Female	Adult	17	3.1	4777.14	1098.74	2531.89	238.857	573.257	334.4	12.2	3.2	3.8125	2.4	1.4	520	40
64	2017	Female	Adult	20	3	12194.3	2194.97	7926.29	243.886	1219.43	487.771	12.3	4	3.075	2.5	1.4	963	69
68	2017	Female	Adult	21	3	12760	1658.8	9570	255.2	893.2	382.8	12.3	4.6	2.67391	1.9	1.4	447	35
96	2017	Female	Adult	15.5	3.6	13074.3	1176.69	7190.86	653.714	1568.91	2484.11	12.3	4	3.075	5.2	12.1	681	54
34	2017	Female	Juvenile	16.5	1.95	12742.4	1911.36	8537.41	637.12	1274.24	382.272	12.4	4	3.1	10.1	0.8	1236	179
88	2017	Female	Adult	21	2.85	14080	1830.4	7884.8	985.6	844.8	2534.4	12.4	3.5	3.54286	2.1	1.4	226	52
157	2017	Female	Adult	9	3.6	18186.7	1454.93	15276.8	545.6	181.867	727.467	12.5	4.3	2.90698	1.1	1.4	329	49
205	2017	Female	Adult	18.5	4.4	15400	2156	8316	154	2156	2618	12.5	4.4	2.84091	2.5	1.4	1163	45
183	2017	Unknown	Subadult	14	2.4	12720	2162.4	9667.2	0	636	254.4	12.5	5.4	2.31481	1.1	1.4	877	52
179	2017	Female	Adult	5	2.7	4514.78	541.774	2663.72	0	496.626	812.661	12.7	4.4	2.88636	3	1.4	1731	73
65	2017	Female	Adult	9	3	13024	911.68	10158.7	390.72	390.72	1172.16	12.8	4.8	2.66667	3.6	1.4	610	56
151	2017	Female	Subadult	22.5	3.2	19946.7	3989.33	11968	1396.27	199.467	2393.6	12.8	4	3.2	2.2	1.4	968	45
79	2017	Male	Juvenile	19	3.2	28418.8	4547.01	15346.2	1989.32	5115.39	1420.94	12.8	4.2	3.04762	2.2	1.9	1056	100
60	2017	Female	Adult	26	4.4	9656.22	1544.99	5697.17	193.124	2027.81	193.124	13	4.1	3.17073	3.1	1.4	483	46
74	2017	Male	Subadult	20	2.9	20640	1857.6	16512	619.2	412.8	1238.4	13	5.7	2.2807	3.6	0.9	690	69
176	2017	Unknown	Subadult	17.5	2.8	16766.3	2179.62	12071.7	0	1005.98	1508.97	13	8.4	1.54762	2.7	1.4	4426	182
54	2017	Female	Adult	17	4.6	15605.3	1248.43	9831.36	936.32	1092.37	2496.85	13.1	2.5	5.24	8.1	1.4	243	41
167	2017	Female	Subadult	10	3.8	35200	1760	29568	704	1056	2112	13.1	5.8	2.25862	0.6	1.4	2270	97
217	2017	Female	Adult	26	4.2	9856	1182.72	5815.04	295.68	1281.28	1281.28	13.1	3.1	4.22581	3.1	1.4	318	32
161	2017	Male	Subadult	30	4.4	14621.5	1462.15	10966.2	877.292	438.646	877.292	13.1	5	2.62	3.7	0.8	1022	108
171	2017	Male	Adult	17	4.6	28160	1126.4	23936	563.2	563.2	1971.2	13.1	6.8	1.92647	2.6	1.4	901	97
119	2017	Female	Adult	20	3.2	14615.7	1315.41	9500.17	292.313	2046.19	1461.57	13.2	3.9	3.38462	1.9	5.2	227	47
166	2017	Female	Adult	20	5	8096	1943.04	3967.04	242.88	485.76	1457.28	13.3	5.8	2.2931	1	1.4	1788	79
181	2017	Female	Adult	18	2.75	6285.71	817.143	3331.43	251.429	942.857	942.857	13.3	4.3	3.09302	2.3	1.4	2424	78
46	2017	Female	Subadult	18	1.2	13760	1376	8944	550.4	137.6	2752	13.4	5.1	2.62745	6.3	2.5	87	134
89	2017	Female	Adult	14.5	2.5	10970.7	1535.89	5046.51	438.827	1755.31	2194.13	13.4	4.5	2.97778	4.7	1	869	77
95	2017	Female	Adult	7	3.55	13884.4	277.689	10552.2	0	971.911	2082.67	13.4	3.7	3.62162	2.5	1.7	317	49
197	2017	Female	Adult	21	3.1	6418.82	834.447	3787.11	192.565	1347.95	256.753	13.4	4	3.35	2.2	1.4	501	48
160	2017	Male	Juvenile	13	3.25	11565.7	578.286	9599.54	115.657	231.314	1040.91	13.6	5	2.72	3.5	1.4	1713	231
194	2017	Female	Adult	31.5	4.2	16544	1985.28	11580.8	330.88	1323.52	1323.52	13.9	4.7	2.95745	1.2	1.4	398	46
121	2017	Female	Adult	17	2.95	14245	1424.5	6267.8	427.35	3133.9	2991.45	14	5.6	2.5	17.5	5.3	718	69
153	2017	Female	Adult	26	4	17160	2574	12355.2	1029.6	171.6	1029.6	14.1	4.4	3.20455	2	1.4	761	79
66	2017	Female	Adult	19	3.15	6826.67	819.2	4164.27	136.533	1433.6	273.067	14.2	4.1	3.46341	3.7	1.1	634	32
230	2017	Female	Adult	13	4	11586.7	811.067	9501.07	347.6	579.333	347.6	14.3	3.9	3.66667	1.1	1.4	896	47
31	2017	Female	Juvenile	26	3.3	25142.9	1005.71	19862.9	251.429	754.286	3268.57	14.5	5	2.9	1.9	1.4	435	39
33	2017	Female	Adult	17.5	3.3	15040	1504	11580.8	902.4	150.4	902.4	14.5	3.6	4.02778	1.3	1.4	196	46
52	2017	Female	Adult	19	3.6	18568	2413.84	12254.9	0	1299.76	742.72	14.6	5	2.92	3.5	1.6	1654	64
86	2017	Female	Adult	8	3.6	8800	1056	5808	616	616	704	14.6	4.7	3.10638	4.3	1.4	1317	64
222	2017	Female	Adult	20	3.8	11752.3	1997.88	5641.08	235.045	1645.32	2232.93	14.7	3.7	3.97297	3.3	1.4	881	57
218	2017	Female	Adult	24.5	4.8	10460.4	3870.34	3765.74	732.226	1673.66	418.415	14.8	4.3	3.44186	1.1	1.4	1079	54
82	2017	Male	Subadult	21.5	4.1	54560	1636.8	45830.4	0	1636.8	5456	14.8	7.4	2	3.5	0.9	888	93
170	2017	Female	Adult	23	4.9	12240	1346.4	7344	244.8	1346.4	1958.4	15	6.1	2.45902	1.9	1.4	544	87
195	2017	Female	Adult	11.5	4.2	6453.33	387.2	2968.53	129.067	1548.8	1419.73	15	4.6	3.26087	7	0.9	335	69
101	2017	Female	Adult	13	2.2	11440	1029.6	6520.8	800.8	800.8	2288	15.1	3.8	3.97368	1.2	11.3	126	34
220	2017	Female	Adult	20	3.05	12597.9	1259.79	6928.84	629.895	1133.81	2645.56	15.1	4.3	3.51163	1.9	1.4	763	56
152	2017	Unknown	Juvenile	21	4	101200	2024	79948	4048	0	15180	15.1	5.9	2.55932	2.9	1.4	1390	147
173	2017	Female	Adult	20.5	3.65	27768.9	1110.76	24436.6	0	1388.44	833.067	15.2	6	2.53333	1.1	1.4	1203	65
53	2017	Female	Adult	17.5	4.55	9973.33	2194.13	6382.93	0	1097.07	398.933	15.3	4	3.825	4.2	0.8	1806	70
29	2017	Female	Adult	25.5	3.6	12009.4	1681.32	6485.08	720.565	360.282	2762.16	15.6	5.2	3	3.6	0.9	443	45
32	2017	Male	Juvenile	15.5	3.2	98560	985.6	87718.4	8870.4	0	985.6	15.6	6.5	2.4	2.4	1.4	477	53
123	2017	Female	Adult	17.5	3.75	10745.3	1396.88	7091.87	322.358	644.716	1289.43	15.8	4.7	3.3617	6.4	5.3	307	45
114	2017	Female	Adult	25	3.8	13458.8	1076.71	7267.76	269.176	3499.29	1345.88	15.9	4.7	3.38298	3.1	11.3	537	59
113	2017	Female	Adult	15	4.4	8106.67	972.8	3891.2	567.467	1702.4	972.8	16.5	4.4	3.75	3.6	11.4	720	7
198	2017	Female	Adult	34.5	6	15910.4	2386.56	9228.03	0	1591.04	2704.77	16.5	6	2.75	3.6	1.4	328	57
125	2017	Female	Adult	20	3.7	8272	496.32	6286.72	248.16	330.88	909.92	16.6	4.4	3.77273	2.1	4.9	568	66
169	2017	Female	Adult	20.5	3.6	8082.96	1535.76	4526.46	0	646.637	1374.1	16.8	6	2.8			1419	94
177	2017	Female	Adult	20	3.4	5440	1414.4	3427.2	0	380.8	217.6	16.9	5.1	3.31373	1	1.4	1348	74
191	2017	Male	Subadult	22	2.7	31680	1267.2	25660.8	316.8	316.8	4118.4	16.9	3.7	4.56757	2.3	1.4	387	49
56	2017	Female	Adult	16	4.3	16516.9	991.015	10240.5	825.846	1156.18	3303.38	17.1	4.9	3.4898	2.1	1.2	1224	64
112	2017	Female	Adult	24	4.5	13200	2112	8052	264	2376	396	17.6	6.5	2.70769	4.3	11.8	423	72
164	2017	Female	Subadult	24.5	3.1	16516.9	1651.69	12552.9	0	495.508	1816.86	17.7	7.9	2.24051	2.9	1.4	1208	230
13	2017	Female	Adult	23.5	4.75	46933.3	938.667	35669.3	1408	469.333	8448	17.8	5.3	3.35849	3.7	2.2	238	44
212	2017	Female	Adult	18.5	4.3	10168.9	101.689	6101.33	305.067	813.511	2847.29	17.8	4.8	3.70833	16.3	1.3	835	178
120	2017	Female	Adult	20	4.55	15085.7	754.286	11012.6	301.714	1357.71	1659.43	18	5.1	3.52941		5.3	368	61
213	2017	Female	Adult	24	4.6	9680	1645.6	4743.2	484	1452	1355.2	19.2	4.5	4.26667	4.5	1.1	567	60
210	2017	Female	Adult	12	3.8							19.9	5.3	3.75472	3	1.4	666	66
219	2017	Female	Adult	23.5	5.4	16025.3	801.263	10095.9	961.516	2243.54	1923.03	19.9	5.5	3.61818	3.1	1.4	315	55
37	2017	Female	Adult	17	5.575	13200	660	8844	132	1452	2112	20.3	4.6	4.41304	2.6	1.4	787	49
128	2017	Female	Adult	29.5	5.2	11586.7	1274.53	8110.67	115.867	115.867	1969.73	20.3	6.3	3.22222	2.6	5	731	60
228	2017	Female	Adult	12	5.75	4806.15	384.492	2066.65	240.308	865.108	1249.6	20.3	5.7	3.5614	5.8	1.4	428	65
226	2017	Female	Adult	21	5	13241.9	1456.61	8077.56	794.514	1324.19	1589.03	20.5	5.1	4.01961	5.5	1.4	332	61
225	2017	Female	Adult	32.5	6.5	48928	489.28	36696	2446.4	4403.52	4892.8	20.7	6.2	3.33871	7.9	1.4	848	58
111	2017	Female	Adult	24.5	5.6	26525.7	1856.8	18568	1061.03	1856.8	3183.09	20.8	5.2	4	4.4	11.9	584	58
4	2017	Female	Adult	22.5	5.8	10219.4	2452.65	5007.48	306.581	715.355	1737.29	21	4.5	4.66667	3.7	1.2	358	61
41	2017	Female	Adult	24	3.6	23257.1	1162.86	16745.1	0	2093.14	3256	21.1	4.9	4.30612	1.2	1.4	322	56
103	2017	Female	Adult	24.5	5.2	17655	3177.9	9710.25	529.65	2471.7	1765.5	21.2	5.7	3.7193	4.4	12.1	474	64
104	2017	Female	Adult	20	4.2	14017.1	2102.57	8830.8	420.514	1822.23	841.029	21.3	7.1	3	6.7	12.1	822	62
110	2017	Female	Adult	19	4	23040	230.4	18892.8	691.2	2304	1152	22.1	7.3	3.0274	3.5	10.8	679	84
117	2017	Female	Adult	5.5	3.95							22.1	5.9	3.74576	5.7	5.6	552	64
126	2017	Female	Adult	28.5	5.4	9818.95	1472.84	6087.75	687.326	392.758	1178.27	22.1	5	4.42	1.7	4.3	1049	43
105	2017	Female	Adult	23.5	5.1	19910	2588.3	13737.9	1194.6	597.3	1791.9	22.2	5.2	4.26923	2.4	11.3	624	70
211	2017	Female	Adult	16	4.1	16074.7	1446.72	12699	0	964.48	964.48	22.2	7.7	2.88312	3.7	1.4	459	86
175	2017	Female	Adult	24.5	5.1	10428	2607	3962.64	208.56	1564.2	2085.6	22.3	7.2	3.09722	1.1	1.4	440	43
118	2017	Female	Adult	22	5.45	14432	1876.16	8226.24	144.32	2453.44	1731.84	22.4	6	3.73333	6.1	6.4	365	62
227	2017	Female	Adult	11	3.2	20240	607.2	15787.2	607.2	1012	2024	23.1	7.3	3.16438	3.2	1.4	1338	85
106	2017	Female	Adult	7	6	6391.58	766.989	4090.61	127.832	447.411	958.737	23.6	5.6	4.21429	4.8	12.2	408	71
102	2017	Female	Adult	5	6	8000	80	6160	240	800	720	24.8	7.5	3.30667	7.6	13.2	938	64
129	2017	Female	Adult	26	4.4	43648	436.48	36664.3	872.96	1745.92	3928.32	25.2	5.9	4.27119	16.4	6.5	696	62
2	2017	Female	Adult	13	5.2	15155.6	1212.44	8487.11	1212.44	1515.56	2728	26.8	6.4	4.1875	3.7	1.4	557	53
6	2017	Female	Adult	28	6	8657.3	2683.76	3030.05	519.438	519.438	1904.61	28	6.3	4.44444	2.6	1.8	579	91
26	2017	Female	Adult	18.5	4.05	13004.4	1300.44	8843.02	260.089	1040.36	1560.53	30.4	6.2	4.90323	3.3	1.7	529	60
124	2017	Female	Adult	6	3.6	6206.32	558.568	3909.98	248.253	620.632	868.884	32.9	7.9	4.16456	5.6	6	794	99
132	2017	Female	Adult	28	6.1	18400	1472	14536	1288	552	552	33	8.6	3.83721	19.1	6.8	1018	90
203	2017	Female	Adult	16.5	3.2	9324.26	3077	4289.16	279.728	1305.4	372.97	33.3	4.4	7.56818	6.6	4.4	3916	173
233	2017	Female	Adult	21	4.8	11472.6	917.807	7457.19	344.178	2179.79	573.63	41.3	11.8	3.5	11	1.4	1063	115
277	2018	Unknown	Juvenile	7	1.95	11520	1036.8	8179.2	460.8	230.4	1612.8	1.7	2.6	0.653846	1.9	0.8	1418	66
255	2018	Female	Adult	6.5	1.7	2754.78	578.504	1570.23	192.835	55.0957	358.122	2.3	1.1	2.09091	2.1	1.4	91	51
332	2018	Female	Subadult	10	1.6	14862.2	148.622	11295.3	148.622	2526.58	743.111	2.3	2	1.15	1.9	0.8	49	19
265	2018	Male	Juvenile	18	2.6	34371.8	4124.61	26810	0	1718.59	1718.59	2.4	1.6	1.5	2.8	1.4	520	38
253	2018	Female	Adult	10	3	6054.4	1150.34	3027.2	181.632	363.264	1331.97	2.6	1.1	2.36364	3	1.6	591	36
273	2018	Female	Adult	22	4	41800	1254	35530	418	418	4180	2.8	3.8	0.736842	3.6	1.4	290	32
278	2018	Female	Adult	10	1.85	36080	360.8	30307.2	1082.4	360.8	3968.8	2.8	1.4	2	1.2	1.4	66	62
352	2018	Male	Adult	22.5	3.8	20967	3564.38	11531.8	629.009	1258.02	3983.72	2.8	1.4	2	2.1	1.3	4065	49
291	2018	Unknown	Subadult	19.5	2	27824.8	3617.22	19477.3	556.495	2225.98	1947.73	2.9	2.8	1.03571	2.4	0.9	11880	59
287	2018	Female	Adult	22	2.75	14617.8	3069.73	6431.82	730.889	2192.67	2192.67	3.1	2.5	1.24	9	1.4	377	38
316	2018	Unknown	Juvenile	19	2.6	39072	781.44	28131.8	2735.04	1172.16	6251.52	3.1	2.4	1.29167	4.7	2.2	491	52
245	2018	Female	Adult	10	1.6	7040	774.4	5068.8	281.6	704	211.2	3.3	1.8	1.83333	2.6	1.1	592	34
290	2018	Male	Subadult	13.5	3.35	14314.7	1717.76	11165.4	429.44	429.44	572.587	3.3	3.3	1	3.9	0.8	1075	65
276	2018	Unknown	Juvenile	25.5	3.5	23320	466.4	20988	466.4	466.4	932.8	3.4	3	1.13333	1.1	1.4	575	65
300	2018	Unknown	Juvenile	23	1.55	16160	2262.4	9534.4	323.2	1292.8	2747.2	3.7	1.9	1.94737	2	1.4	183	45
302	2018	Female	Subadult	15	2.2	30506.7	305.067	21964.8	1220.27	2440.53	4576	3.8	2.4	1.58333	3.9	0.8	593	46
304	2018	Male	Juvenile	8	1.8	20416	1633.28	13678.7	612.48	2449.92	2041.6	3.8	2.8	1.35714	2.9	1.4	654	51
369	2018	Male	Adult	29	4.45	18857.1	188.571	13200	377.143	1131.43	3960	3.8	2.9	1.31034	5.4	2.1	2595	63
324	2018	Female	Subadult	21	1.6	12941.2	647.059	9964.71	388.235	1552.94	388.235	3.9	1.5	2.6	1.1	1.1	456	34
298	2018	Male	Juvenile	15.5	2.4	36080	1443.2	28864	721.6	721.6	4329.6	3.9	1.8	2.16667	4.1	1.6	341	54
236	2018	Female	Adult	8	2.2	33880	338.8	29136.8	338.8	1016.4	3049.2	4	1.1	3.63636	2.3	0.8	97	19
326	2018	Male	Subadult	16	2.2	14834.3	1186.74	11274.1	296.686	890.057	1186.74	4	2.3	1.73913	1.2	1.4	503	59
334	2018	Male	Subadult	11	2.4	21706.7	434.133	18667.7	0	1519.47	1085.33	4.1	1.8	2.27778	2.5	1.5	382	45
262	2018	Unknown	Juvenile	19	3	13954.3	1116.34	9209.83	418.629	837.257	2372.23	4.2	3.1	1.35484	3.1	1.4	568	108
314	2018	Unknown	Subadult	19	1.55	18040	2706	11726	1443.2	902	1262.8	4.2	2.2	1.90909	3	1.4	107	33
303	2018	Male	Subadult	18	3.1	26290	2103.2	18928.8	788.7	2103.2	2366.1	4.4	3.4	1.29412	4.9	2.8	982	75
237	2018	Female	Adult	24	4	12184.6	3168	5604.92	365.538	1584	1462.15	4.5	1.6	2.8125	1.9	1.4	127	20
345	2018	Female	Adult	10	2.6	3740	336.6	2131.8	37.4	561	673.2	4.5	1.9	2.36842	3.9	1.4	180	25
252	2018	Male	Adult	4	2	9747.69	682.338	7018.34	292.431	584.862	1169.72	4.7	0.8	5.875	3.6	0.8	1224	56
266	2018	Male	Adult	13	3.35	14520	871.2	11035.2	726	290.4	1597.2	4.7	1.6	2.9375	1.9	1.4	770	29
308	2018	Unknown	Subadult	20	2.2	7887.41	1183.11	5284.56	78.8741	946.489	394.37	4.7	2.2	2.13636	3.1	1.7	896	59
322	2018	Unknown	Subadult	17	3.95	22400	672	19040	448	1792	448	4.8	4.4	1.09091	3.4	1.5	778	149
368	2018	Male	Adult	6	1.2	30800	0	26796	1540	616	1848	4.9	1.3	3.76923	1.9	1.4	270	35
383	2018	Male	Subadult	20	3.15	25520	1786.4	18629.6	1020.8	765.6	3317.6	4.9	2.8	1.75	1	1	824	93
250	2018	Unknown	Juvenile	19.5	2	5440	1088	3808	163.2	108.8	272	4.9	1.1	4.45455	2.1	1	24	21
248	2018	Female	Adult	10	2	6336	1774.08	2724.48	126.72	1077.12	633.6	5	3.3	1.51515	3	1.4	235	29
325	2018	Male	Adult	14	1.6	18857.1	2262.86	14708.6	565.714	377.143	942.857	5	2.5	2	2.7	0.8	278	36
321	2018	Unknown	Subadult	16	3.4	14190	1419	10358.7	141.9	851.4	1419	5	3.8	1.31579	2	0.9	2473	104
354	2018	Female	Adult	21	2	11393.7	1709.05	5127.16	455.747	455.747	3645.98	5.2			1.9	1.4	28	12
319	2018	Male	Juvenile	13	3.2	16544	2481.6	10422.7	0	1654.4	1985.28	5.2	2.4	2.16667	3.6	0.9	949	116
260	2018	Unknown	Juvenile	16.5	2.3	29700	891	20790	1485	1485	5049	5.3	1.5	3.53333	1.1	1.4	1224	61
269	2018	Unknown	Subadult	20	3.4	19485.7	2338.29	14809.1	389.714	389.714	1558.86	5.4	2.2	2.45455	3.4	1.4	421	53
279	2018	Female	Adult	19	2.85							5.5	2.1	2.61905	1.9	1.4	451	65
341	2018	Female	Adult	17	3.15	14908.2	1938.07	10435.8	298.165	596.329	1639.91	5.5	1.5	3.66667	3.4	0.8	2832	74
268	2018	Male	Adult	25	3.35	15400	308	7546	0	308	7238	5.5	1.2	4.58333	2.4	1.4	1479	31
339	2018	Male	Adult	15	2.5	11146.7	1783.47	7468.27	222.933	222.933	1449.07	5.5	1	5.5	1	1.4	594	39
297	2018	Female	Subadult	26	2.75	15569.2	934.154	12299.7	155.692	1089.85	1089.85	5.6	2.4	2.33333	2.8	2	411	65
335	2018	Male	Juvenile	7	2	28160	281.6	24217.6	1126.4	563.2	1971.2	5.6	2.4	2.33333	2.2	1.6	1544	86
292	2018	Unknown	Juvenile	12.5	1.6	7459.05	522.133	4922.97	149.181	1044.27	820.495	5.6	1.4	4	2.3	1.4	147	39
382	2018	Unknown	Subadult	19	3.4	41066.7	1232	38192	1232	0	410.667	5.6	3.1	1.80645	5.1	1.4	441	61
275	2018	Female	Subadult	11	3.3	10308.6	309.257	7937.6	515.429	412.343	1133.94	5.7	2.3	2.47826	2.1	0.8	2576	79
327	2018	Male	Adult	13.5	2.7	12760	893.2	9442.4	255.2	638	1531.2	5.7	2.1	2.71429	2	1.4	519	48
310	2018	Male	Adult	28	4.5	117040	0	97143.2	1170.4	2340.8	16385.6	5.8	2	2.9	5.9	1.3	235	30
320	2018	Male	Subadult	10.5	2	20826.7	416.533	17910.9	416.533	833.067	1249.6	5.8	2.1	2.7619	1.1	1.4	630	101
294	2018	Unknown	Subadult	15	2.9	21266.7	425.333	16588	425.333	2126.67	1701.33	5.8	3.3	1.75758	3.4	1.5	1814	83
295	2018	Unknown	Juvenile	6.5	1.8	18982.9	759.314	13477.8	569.486	1898.29	2277.94	5.8	3.3	1.75758	3.5	1.3	1508	110
309	2018	Unknown	Subadult	22.5	3.6	45508.6	910.171	38682.3	1365.26	2275.43	2275.43	5.8	3	1.93333	3.5	1	1571	82
349	2018	Female	Adult	18.5	2.5	21824	2618.88	16586.2	654.72	654.72	1309.44	5.9	1.3	4.53846	2.4	1.4	571	41
307	2018	Unknown	Subadult	16	2.7	21371.4	1923.43	18593.1	427.429	1068.57	1282.29	5.9	2.9	2.03448	2.3	1.4	899	61
373	2018	Unknown	Juvenile	30	4.95	13976.5	1118.12	7128	559.059	1257.88	3913.41	5.9	4.8	1.22917	2.2	1.4	1205	109
365	2018	Unknown	Subadult	31.5	4.35	37664	2636.48	29001.3	2259.84	1129.92	2636.48	6	2.7	2.22222	3	0.9	1021	77
374	2018	Female	Adult	9	2	70400	704	65472	2816	704	704	6.1	1.7	3.58824	4	1.3	157	34
344	2018	Male	Adult	11.5	2.4	11440	457.6	8236.8	572	228.8	1944.8	6.1	1.3	4.69231	2.1	1.1	3156	52
391	2018	Female	Adult	11	2.8	16133.3	1613.33	13390.7	484	322.667	322.667	6.2	2.8	2.21429	4.7	1.1	703	46
263	2018	Female	Juvenile	19	2.8	25520	255.2	18374.4	1531.2	255.2	5104	6.3	2	3.15	3.5	1.4	247	77
315	2018	Female	Juvenile	11	2.65	27225	3539.25	13612.5	1089	5172.75	3811.5	6.3	2.9	2.17241	3.8	0.9	942	97
331	2018	Male	Juvenile	8.5	2.2	11220	112.2	8976	336.6	785.4	1009.8	6.3	4	1.575	4.7	1.4	503	188
371	2018	Female	Adult	25.5	3.25	89760	1795.2	69115.2	897.6	897.6	17054.4	6.4	2.4	2.66667	10.2	1.9	1015	43
270	2018	Unknown	Subadult	10.5	1.4	65120	0	58608	651.2	651.2	5209.6	6.4	1.7	3.76471	2.3	2	3208	49
311	2018	Female	Adult	18	4.15	28411.4	1704.69	23865.6	1136.46	284.114	1420.57	6.6	2.7	2.44444	3.5	1.4	400	77
261	2018	Unknown	Subadult	27	4.75	118800	2376	84348	5940	0	26136	6.6	3.7	1.78378	2.3	1.4	6835	96
296	2018	Female	Adult	17	3.75	13053.3	2610.67	7440.4	130.533	2088.53	783.2	6.7	3	2.23333	3.3	1.4	1248	43
317	2018	Male	Adult	15	2.5	27720	1386	23562	554.4	831.6	1386	6.7	2.6	2.57692	1.9	1.4	385	48
283	2018	Unknown	Juvenile	20	4.9	13120	918.4	7740.8	393.6	524.8	3542.4	6.7	2.7	2.48148	6.1	1.4	566	64
301	2018	Female	Juvenile	18.5	4	18228.6	1822.86	12030.9	729.143	729.143	2916.57	6.8	3	2.26667	3	0.8	1350	107
392	2018	Male	Adult	27.5	4.8	18080	2531.2	12113.6	1084.8	1446.4	904	6.9	3.5	1.97143	1	0.9	773	29
370	2018	Female	Adult	26	3.35	41536	2907.52	32813.4	1246.08	1246.08	3322.88	7	2	3.5	2	1.4	460	42
281	2018	Male	Subadult	11.5	1.7	7446.15	297.846	4542.15	372.308	670.154	1563.69	7	2.4	2.91667	2	2.1	977	60
330	2018	Male	Juvenile	15	3.6	35904	1077.12	32672.6	0	718.08	1436.16	7	2.7	2.59259	2.4	1.4	1497	93
363	2018	Male	Adult	8.5	2.1	70752	2830.08	60139.2	1415.04	707.52	5660.16	7	0.9	7.77778	1.9	1.4	2227	143
366	2018	Unknown	Juvenile	21	3.85	14960	598.4	12865.6	299.2	0	1196.8	7	3.2	2.1875	2.4	1.4	1138	71
259	2018	Female	Adult	15.5	2.9	22528	901.12	9461.76	901.12	1351.68	9912.32	7.1	2.6	2.73077	3.1	1	152	17
267	2018	Male	Adult	13	3.8	31240	0	26866.4	937.2	1249.6	2186.8	7.1	1.9	3.73684	8.3	3	517	60
381	2018	Male	Subadult	14	2.6	41140	2057	31266.4	2057	1234.2	4525.4	7.1	2.3	3.08696	1	0.8	493	77
272	2018	Unknown	Subadult	22.5	4	69226.7	2076.8	59534.9	2076.8	0	5538.13	7.1	3.5	2.02857	2.5	0.8	562	61
333	2018	Male	Subadult	10	2.4	19506.7	0	16190.5	390.133	2340.8	585.2	7.2	1.9	3.78947	2.2	0.8	227	51
328	2018	Unknown	Juvenile	15	2.95	27531.4	1651.89	21199.2	275.314	2202.51	1927.2	7.2	1.9	3.78947	3.9	1.4	526	34
313	2018	Female	Subadult	27	3.8	25715.6	3600.18	18515.2	257.156	1028.62	2314.4	7.3	2.8	2.60714	2.3	1	725	65
306	2018	Female	Subadult	9	3.1	64533.3	1290.67	49045.3	0	2581.33	11616	7.4	2.6	2.84615	4.7	1.6	751	52
318	2018	Female	Subadult	11	2	22251.4	1780.11	15798.5	1780.11	1335.09	1557.6	7.4	1.9	3.89474	3	1.8	177	44
364	2018	Female	Subadult	33	5	45320	3625.6	37615.6	453.2	0	3172.4	7.4	3.1	2.3871	1.2	1.4	1277	75
271	2018	Unknown	Subadult	19	2.85	54560	545.6	40920	1636.8	1091.2	10366.4	7.4	3	2.46667	2.9	1.3	1369	88
282	2018	Male	Subadult	21	3.6	188320	1883.2	141240	9416	0	35780.8	7.5	2.7	2.77778	2.5	0.9	898	68
264	2018	Male	Subadult	16	3.4	24522.7	1716.59	14958.8	2452.27	1961.81	3433.17	7.6	2.4	3.16667	1.1	1.4	504	40
351	2018	Female	Adult	20.5	3.4	19611.4	1961.14	11766.9	1176.69	784.457	3922.29	7.7	0.9	8.55556	1.1	1.4	300	31
312	2018	Male	Adult	21.5	3.95	7310.77	1096.62	4167.14	219.323	804.185	950.4	7.7	3.3	2.33333	2.8	1	677	100
234	2018	Female	Adult	20.5	4	13335.4	2800.43	7467.82	0	666.769	2400.37	7.9	2.1	3.7619	3	1.1	244	50
357	2018	Female	Subadult	31.5	5.6	46288	1851.52	32401.6	1388.64	2777.28	7868.96	7.9	3.3	2.39394	2.6	0.8	1879	102
338	2018	Female	Adult	20	4	14520	3194.4	10599.6	0	290.4	435.6	8	2.2	3.63636	1.2	1.4	533	43
240	2018	Unknown	Subadult	23	3.6	20286.3	3448.67	12780.4	1622.91	405.726	2028.63	8.2	2	4.1	2.4	1	255	53
393	2018	Unknown	Subadult	19	4.65	11000	770	8360	110	550	1210	8.2	5	1.64	1.9	0.8	504	98
257	2018	Female	Adult	8	4	5531.43	719.086	2765.71	331.886	442.514	1272.23	8.3	2.9	2.86207	5.9	1	690	52
379	2018	Female	Adult	16.5	3.3	12613.3	2144.27	5549.87	756.8	1639.73	2522.67	8.3	3.2	2.59375	1.9	1.4	670	40
243	2018	Female	Adult	24	7.1	8457.78	1691.56	2960.22	253.733	1353.24	2199.02	8.4	2.9	2.89655	1.2	1.4	537	34
367	2018	Female	Adult	27	5	29568	591.36	24541.4	295.68	887.04	3252.48	8.5	2	4.25	2.2	0.9	496	68
387	2018	Female	Adult	19	3	19066.7	953.333	14681.3	381.333	1334.67	1716	8.5	3.8	2.23684	2.8	1	110	28
377	2018	Female	Subadult	24	5.6	35786.7	357.867	30060.8	1073.6	1789.33	2505.07	8.8	4.1	2.14634	2	1.4	1123	61
358	2018	Male	Adult	18.5	3	15937.8	2231.29	10359.6	478.133	637.511	2231.29	8.8	1.3	6.76923	2	1.1	2309	33
242	2018	Female	Adult	23.5	5	14446.7	2744.87	8812.47	0	722.333	2167	9.1	3.2	2.84375	4.8	1.5	281	40
256	2018	Female	Adult	12.5	4.05	8960	627.2	7347.2	179.2	358.4	448	9.4	3.3	2.84848	5.3	1.1	231	38
329	2018	Female	Subadult	20.5	3.9	28000	280	21280	0	2800	3640	9.5	3.2	2.96875	1.3	0.8	364	57
384	2018	Male	Adult	17	3.8	8800	704	5984	264	176	1672	9.5	1.6	5.9375	4.6	1.3	1514	50
286	2018	Female	Adult	17	3	12320	1724.8	7638.4	492.8	123.2	2340.8	9.7	2.9	3.34483	6.7	1.4	2414	79
337	2018	Female	Adult	9.5	3.6	21661.5	2382.77	15812.9	866.462	433.231	2166.15	9.7	2.2	4.40909	2.8	0.8	286	30
376	2018	Male	Adult	23.5	4.2	27104	542.08	19243.8	813.12	813.12	813.12	9.7	1.6	6.0625	3.3	2.4	1161	59
258	2018	Male	Adult	20.5	3.8	58834.3	2353.37	45302.4	2353.37	1765.03	7060.11	10.1	3.8	2.65789	3.5	1	254	37
323	2018	Unknown	Subadult	20	4	54340	3260.4	43472	1630.2	1086.8	4890.6	10.1	5	2.02	12.4	2.2	673	233
274	2018	Female	Adult	19	4.4	59840	598.4	50864	2992	0	5385.6	10.2	3.6	2.83333	5.4	1.4	3999	123
305	2018	Female	Subadult	24.5	5	54120	3788.4	44378.4	1082.4	541.2	4329.6	10.3	4.3	2.39535	5.7	2.6	1340	91
386	2018	Female	Adult	23.5	5	15337.1	306.743	12883.2	460.114	766.857	920.229	10.3	5.2	1.98077	4.5	0.8	1144	69
375	2018	Female	Adult	14	2.8	23936	957.44	20585	1436.16	239.36	239.36	10.4	2.2	4.72727	2.5	2.2	729	44
241	2018	Female	Adult	5.5	2.6	16720	0	14379.2	334.4	668.8	1337.6	10.7	1.6	6.6875	3.6	1.5	207	17
356	2018	Female	Adult	15.5	3.4	30506.7	2135.47	18304	305.067	3355.73	6406.4	10.7	2.4	4.45833	4.7	1.6	1710	58
251	2018	Female	Adult	22	4.45	15510	2016.3	11787.6	930.6	465.3	310.2	10.9	2.1	5.19048	2.9	1	251	37
359	2018	Female	Adult	10.5	2.85	13860	693	12196.8	554.4	415.8	0	11.4	2.6	4.38462	5.7	1.7	1183	42
285	2018	Female	Adult	20	3.2	17432.4	1743.24	8716.19	697.295	1917.56	4358.1	11.8	3.6	3.27778	5	1.4	1167	48
378	2018	Female	Adult	19	3.4	30297.1	1514.86	17269.4	908.914	2726.74	7877.26	11.8	3.2	3.6875	2	1.1	815	51
388	2018	Female	Adult	15.5	3.3	7040	1056	3801.6	211.2	633.6	1337.6	11.8	3.9	3.02564	2.9	1.4	451	33
350	2018	Female	Adult	23	4.4	13314.8	2796.1	8388.31	266.296	266.296	1597.77	12.2	2.6	4.69231	2	1.4	525	48
246	2018	Female	Adult	10	3	8880	1420.8	4795.2	88.8	532.8	2042.4	12.6	2.5	5.04	2.3	0.9	238	35
347	2018	Female	Adult	12	3.2	12800	384	10752	384	1024	256	12.6	2.3	5.47826	1.9	1.4	1238	50
360	2018	Female	Adult	15	4.3	18953.8	1705.85	14594.5	379.077	758.154	1516.31	12.6	3.4	3.70588	9.1	1.8	1913	60
385	2018	Female	Adult	25.5	4	5514.67	1488.96	2481.6	110.293	992.64	441.173	12.8	5.2	2.46154	3	1.1	646	57
361	2018	Female	Adult	22.5	4.1	21120	422.4	15206.4	633.6	844.8	4012.8	12.9	2.7	4.77778	1.1	1.4	788	29
380	2018	Female	Adult	13	3.6	9363.2	1123.58	6179.71	374.528	1217.22	468.16	13.2	3.7	3.56757	2.8	1.1	1644	63
293	2018	Female	Adult	17	4	3567.57	927.568	1926.49	0	392.432	321.081	13.4	2.9	4.62069	2.5	1.4	275	38
390	2018	Female	Adult	13	3.95	10560	1267.2	6547.2	105.6	950.4	1689.6	13.4	3.6	3.72222	2.9	0.8	1069	47
340	2018	Female	Adult	21	4.2	5066.67	1013.33	2330.67	50.6667	658.667	1013.33	13.6	2.2	6.18182	1.9	1.4	1081	63
284	2018	Female	Adult	19	3.7	34026.7	1020.8	24499.2	680.533	1020.8	7145.6	13.8	3.7	3.72973	6.5	1.4	507	48
362	2018	Female	Adult	27.5	5	24090	2409	14213.1	240.9	1445.4	5781.6	13.9	1.7	8.17647	1.9	1.4	793	72
254	2018	Female	Adult	7.5	2.2	26400	0	19008	1056	1056	5280	14	2.9	4.82759	6.1	1.9	16	19
342	2018	Female	Adult	24	5	20944	1256.64	14241.9	628.32	837.76	3979.36	14	3.1	4.51613	2.7	1.4	562	52
238	2018	Female	Adult	14	3.8	11933.7	2625.4	4057.44	596.683	2267.4	2386.73	15.4	2.1	7.33333	1.9	1.4	411	46
239	2018	Female	Adult	22.5	4.2	25452.3	1781.66	17816.6	509.046	1527.14	3817.85	15.6	2.3	6.78261	3.1	2.2	328	28
244	2018	Female	Adult	19.5	4	27720	1386	16632	554.4	1940.4	7207.2	15.8	2.4	6.58333	2.8	1.4	212	24
249	2018	Female	Adult	14	3.9	8461.54	1184.62	4823.08	423.077	1015.38	1015.38	15.8	3.6	4.38889	6	1.3	551	44
247	2018	Female	Adult	14	4	20307.7	1421.54	14215.4	203.077	1218.46	3249.23	15.9	1.8	8.83333	5.8	1.3	291	39
235	2018	Female	Adult	22.5	4.2	19008	1520.64	9884.16	570.24	380.16	6652.8	16.2	1.7	9.52941	2.6	1.2	808	51
299	2018	Male	Subadult	17.5	2.35	47324.4	2366.22	39752.5	946.489	1892.98	2366.22	16.6	1.8	9.22222	6.3	4.4	2519	89
288	2018	Female	Adult	18.5	5.4	14764.4	2067.02	8415.73	590.578	590.578	3100.53	17.4	6.4	2.71875	12.1	1.4	3350	77
336	2018	Female	Adult	22.5	4.7	10767.1	1507.39	5383.53	107.671	323.012	3445.46	17.6	3.4	5.17647	3.1	1.6	413	55
343	2018	Female	Adult	19.5	5.1	4106.67	616	2546.13	164.267	246.4	533.867	17.6	5.3	3.32075	5.5	1.1	305	70
355	2018	Unknown	Adult	12.5	3	7950.34	1987.59	4690.7	318.014	318.014	636.028	20.3	2.7	7.51852	39.9	2.1	1548	151
280	2018	Female	Adult	6.5	3.25	13376	401.28	11102.1	401.28	267.52	1203.84	20.6	4.6	4.47826	3.9	1	571	47
348	2018	Female	Adult	16.5	4	132000	0	122760	2640	1320	5280	21.1	4.1	5.14634	2.9	1.4	1175	78
346	2018	Female	Adult	8.5	2.05	5280	158.4	3220.8	316.8	211.2	1372.8	22.3	4.6	4.84783	3.8	1.7	1472	63
289	2018	Female	Adult	25	4.9	25181.5	1007.26	18382.5	755.446	2266.34	2769.97	22.6	7	3.22857	7.2	1.4	1289	51
372	2018	Female	Adult	20	5.35	10071.1	1309.24	4129.16	604.267	503.556	3524.89	23	4	5.75	1.2	1.4	219	40
353	2018	Female	Adult	27	5.1	41653.3	833.067	34155.7	0	416.533	6248	26.4	3.8	6.94737	3.1	1.4	492	89
389	2018	Female	Adult	14.5	7.4	12009.4	960.753	7085.55	240.188	1080.85	2642.07	27.1	6.2	4.37097	4.2	0.8	636	103
